# Supplementary material for: Lower Serum Creatinine Is Associated with Low Bone Mineral Density in Subjects without Overt Nephropathy
Source: PLoS One. 2015 Jul 24;10(7):e0133062. doi: 10.1371/journal.pone.0133062 (PMC4514793; doi:10.1371/journal.pone.0133062)
Supplement: S1 Dataset — (ZIP) [file pone.0133062.s001.zip]

Archive with 3 entries (3 files):
- HN08_ALL_DXA.sav
- HN09_ALL_DXA.sav
- HN10_ALL_DXA.sav
